# Supplementary material for: Sub-stoichiometric 2D covalent organic frameworks from tri- and tetratopic linkers
Source: Nat Commun. 2019 Jun 19;10:2689. doi: 10.1038/s41467-019-10574-6 (PMC6584614; doi:10.1038/s41467-019-10574-6)
Supplement: Supplementary file 3 — Supplementary Data 1 [file 41467_2019_10574_MOESM3_ESM.cif]

data_
_chemical_name_mineral ??
_cell_length_a 52.52 (7)
_cell_length_b 23.56 (3)
_cell_length_c 3.68 (8)
_cell_angle_alpha 90
_cell_angle_beta 90
_cell_angle_gamma 90.76(6)
_cell_volume 4553.71(3)
_symmetry_space_group_name_H-M P1
loop_
	_symmetry_equiv_pos_as_xyz
	 'x, y, z '
loop_
_atom_site_label
_atom_site_type_symbol
_atom_site_symmetry_multiplicity
_atom_site_fract_x
_atom_site_fract_y
_atom_site_fract_z
_atom_site_occupancy
_atom_site_B_iso_or_equiv
C1 C   1 0.09356 0.88981 1.21407 1 0
C2 C   1 0.08402 0.8488 1.39487 1 0
C3 C   1 0.09621 0.80181 1.3917 1 0
C4 C   1 0.11941 0.79346 1.22313 1 0
C5 C   1 0.13031 0.83474 1.05871 1 0
C6 C   1 0.11753 0.88205 1.05394 1 0
N7 N   1 0.18133 0.47972 1.23924 1 0
C8 C   1 0.19371 0.43431 1.27757 1 0
N9 N   1 0.2194 0.4326 1.28769 1 0
C10 C   1 0.23316 0.47389 1.25919 1 0
N11 N   1 0.22069 0.51847 1.21969 1 0
C12 C   1 0.19487 0.52229 1.21038 1 0
C13 C   1 0.1824 0.57347 1.17 1 0
C14 C   1 0.18041 0.38564 1.31278 1 0
C15 C   1 0.26154 0.46949 1.27479 1 0
C16 C   1 0.27357 0.42318 1.34366 1 0
C17 C   1 0.29994 0.41778 1.3585 1 0
C18 C   1 0.31541 0.45832 1.3048 1 0
C19 C   1 0.30362 0.50491 1.23632 1 0
C20 C   1 0.277 0.51042 1.22203 1 0
C21 C   1 0.19662 0.61265 1.03903 1 0
C22 C   1 0.18645 0.66133 1.01492 1 0
C23 C   1 0.16166 0.67352 1.12425 1 0
C24 C   1 0.14709 0.63451 1.25293 1 0
C25 C   1 0.15727 0.58514 1.27332 1 0
C26 C   1 0.15564 0.37793 1.19205 1 0
C27 C   1 0.14511 0.33014 1.20674 1 0
C28 C   1 0.159 0.28894 1.3465 1 0
C29 C   1 0.1834 0.2973 1.47248 1 0
C30 C   1 0.19387 0.34426 1.45491 1 0
C31 C   1 0.15216 0.72694 1.09727 1 0
C32 C   1 0.34347 0.44964 1.32141 1 0
C33 C   1 0.14933 0.23695 1.37029 1 0
N34 N   1 0.13052 0.74305 1.22734 1 0
C35 C   1 0.09237 0.08052 1.23213 1 0
C36 C   1 0.1163 0.08557 1.39123 1 0
C37 C   1 0.1287 0.13149 1.38855 1 0
C38 C   1 0.11741 0.1742 1.22795 1 0
C39 C   1 0.09422 0.16853 1.05984 1 0
C40 C   1 0.08239 0.1228 1.05462 1 0
N41 N   1 0.12825 0.22334 1.22559 1 0
C42 C   1 0.46875 0.4512 1.19746 1 0
C43 C   1 0.48874 0.48483 1.23857 1 0
C44 C   1 0.51392 0.4704 1.13754 1 0
C45 C   1 0.51923 0.42208 1.00556 1 0
C46 C   1 0.49986 0.387 0.99942 1 0
C47 C   1 0.4751 0.40276 1.08692 1 0
C48 C   1 0.48461 0.53161 1.39137 1 0
C49 C   1 0.50416 0.56442 1.42682 1 0
C50 C   1 0.52863 0.55278 1.30019 1 0
C51 C   1 0.53394 0.50441 1.16916 1 0
C52 C   1 0.55914 0.4899 1.06946 1 0
C53 C   1 0.56326 0.4432 0.91574 1 0
C54 C   1 0.54369 0.41054 0.87785 1 0
C55 C   1 0.54806 0.58777 1.3068 1 0
C56 C   1 0.57285 0.57184 1.2219 1 0
C57 C   1 0.57917 0.52335 1.11255 1 0
C58 C   1 0.5047 0.33289 0.92576 1 0
C59 C   1 0.44098 0.46368 1.26119 1 0
C60 C   1 0.60697 0.5106 1.05306 1 0
C61 C   1 0.54327 0.64195 1.37764 1 0
C62 C   1 0.6189 0.46784 1.19885 1 0
C63 C   1 0.6454 0.46085 1.19099 1 0
C64 C   1 0.66088 0.49675 1.04494 1 0
C65 C   1 0.64894 0.53842 0.88437 1 0
C66 C   1 0.62255 0.54505 0.88845 1 0
C67 C   1 0.52582 0.30705 1.07048 1 0
C68 C   1 0.52965 0.2562 1.01505 1 0
C69 C   1 0.51185 0.22954 0.82907 1 0
C70 C   1 0.49036 0.25437 0.69366 1 0
C71 C   1 0.48694 0.30556 0.73804 1 0
C72 C   1 0.42883 0.50636 1.11758 1 0
C73 C   1 0.40234 0.5133 1.13248 1 0
C74 C   1 0.38708 0.47739 1.28318 1 0
C75 C   1 0.39925 0.43561 1.439 1 0
C76 C   1 0.42563 0.42905 1.42814 1 0
C77 C   1 0.52229 0.66778 1.22943 1 0
C78 C   1 0.51866 0.71879 1.27894 1 0
C79 C   1 0.53651 0.74555 1.46314 1 0
C80 C   1 0.55782 0.72066 1.60338 1 0
C81 C   1 0.56104 0.66936 1.56453 1 0
N82 N   1 0.35971 0.48436 1.27158 1 0
N83 N   1 0.53304 0.79794 1.50695 1 0
N84 N   1 0.5156 0.17733 0.77802 1 0
C85 C   1 1.0778 1.03213 1.24526 1 0
C86 C   1 1.05076 1.03197 1.27328 1 0
C87 C   1 1.03751 0.98762 1.2232 1 0
C88 C   1 1.05134 0.9421 1.17249 1 0
C89 C   1 1.07841 0.93957 1.19878 1 0
C90 C   1 1.091 0.98528 1.22126 1 0
C91 C   1 1.03636 1.07481 1.36097 1 0
C92 C   1 1.01018 1.07596 1.36094 1 0
C93 C   1 0.99631 1.0343 1.27452 1 0
C94 C   1 1.01014 0.98877 1.22422 1 0
C95 C   1 0.9969 0.9444 1.17452 1 0
C96 C   1 1.0113 0.90156 1.08687 1 0
C97 C   1 1.03747 0.90044 1.08628 1 0
C98 C   1 0.96922 1.03677 1.24758 1 0
C99 C   1 0.95665 0.99102 1.22555 1 0
C100 C   1 0.96986 0.94417 1.20258 1 0
C101 C   1 0.95532 0.89571 1.2158 1 0
C102 C   1 0.93138 0.8906 1.05682 1 0
C103 C   1 0.91905 0.84461 1.05827 1 0
C104 C   1 0.9304 0.80184 1.21737 1 0
C105 C   1 0.95358 0.80755 1.38574 1 0
C106 C   1 0.96533 0.85339 1.39263 1 0
N107 N   1 0.86638 0.49626 1.18719 1 0
C108 C   1 0.85407 0.54159 1.14105 1 0
N109 N   1 0.82839 0.54314 1.11816 1 0
C110 C   1 0.81463 0.50177 1.14166 1 0
N111 N   1 0.82704 0.45732 1.1893 1 0
C112 C   1 0.85281 0.45365 1.21136 1 0
C113 C   1 0.86519 0.40256 1.25944 1 0
C114 C   1 0.86739 0.59036 1.11257 1 0
C115 C   1 0.78631 0.50588 1.11135 1 0
C116 C   1 0.77435 0.55189 1.03146 1 0
C117 C   1 0.74804 0.55691 1.00179 1 0
C118 C   1 0.73254 0.51631 1.05164 1 0
C119 C   1 0.74426 0.47002 1.13134 1 0
C120 C   1 0.77083 0.46487 1.16039 1 0
C121 C   1 0.8508 0.36361 1.39033 1 0
C122 C   1 0.86089 0.31489 1.41849 1 0
C123 C   1 0.88575 0.3025 1.31335 1 0
C124 C   1 0.90049 0.34132 1.18604 1 0
C125 C   1 0.8904 0.39069 1.16171 1 0
C126 C   1 0.89217 0.5978 1.23498 1 0
C127 C   1 0.90269 0.64565 1.22686 1 0
C128 C   1 0.8888 0.6872 1.09236 1 0
C129 C   1 0.86446 0.67908 0.96323 1 0
C130 C   1 0.85401 0.63206 0.97382 1 0
C131 C   1 0.8952 0.2491 1.34279 1 0
C132 C   1 0.70453 0.52468 1.0201 1 0
C133 C   1 0.89832 0.73937 1.07742 1 0
N134 N   1 0.9197 0.75255 1.21555 1 0
N135 N   1 0.68823 0.48999 1.06775 1 0
C136 C   1 0.95404 0.08648 1.23101 1 0
C137 C   1 0.96361 0.12754 1.05116 1 0
C138 C   1 0.95134 0.17444 1.05282 1 0
C139 C   1 0.92804 0.18264 1.21898 1 0
C140 C   1 0.9171 0.1413 1.3819 1 0
C141 C   1 0.92996 0.09408 1.38815 1 0
N142 N   1 0.91686 0.23296 1.2135 1 0
H143 H   1 0.06657 0.85252 1.53606 1 0
H144 H   1 0.08747 0.77152 1.52655 1 0
H145 H   1 0.14823 0.83067 0.9247 1 0
H146 H   1 0.12605 0.91202 0.91331 1 0
H147 H   1 0.2626 0.39067 1.38748 1 0
H148 H   1 0.30831 0.38139 1.41227 1 0
H149 H   1 0.31492 0.53696 1.19307 1 0
H150 H   1 0.26854 0.5467 1.16817 1 0
H151 H   1 0.2159 0.60575 0.9533 1 0
H152 H   1 0.19825 0.68989 0.91205 1 0
H153 H   1 0.1279 0.64215 1.33974 1 0
H154 H   1 0.14568 0.5564 1.37821 1 0
H155 H   1 0.14468 0.40842 1.07747 1 0
H156 H   1 0.12625 0.32541 1.10629 1 0
H157 H   1 0.19469 0.26699 1.58403 1 0
H158 H   1 0.21285 0.34801 1.55447 1 0
H159 H   1 0.16432 0.75275 0.96929 1 0
H160 H   1 0.35016 0.41192 1.36753 1 0
H161 H   1 0.16094 0.20988 1.51117 1 0
H162 H   1 0.12515 0.0545 1.52888 1 0
H163 H   1 0.14672 0.13326 1.51944 1 0
H164 H   1 0.08522 0.19995 0.92746 1 0
H165 H   1 0.06489 0.12111 0.91426 1 0
H166 H   1 0.4603 0.37628 1.07266 1 0
H167 H   1 0.46632 0.54302 1.49345 1 0
H168 H   1 0.49982 0.59891 1.56061 1 0
H169 H   1 0.58157 0.43175 0.81486 1 0
H170 H   1 0.54801 0.3762 0.74204 1 0
H171 H   1 0.58769 0.5982 1.23721 1 0
H172 H   1 0.6079 0.44068 1.33254 1 0
H173 H   1 0.65396 0.4282 1.31329 1 0
H174 H   1 0.65972 0.56611 0.75279 1 0
H175 H   1 0.6143 0.57797 0.76631 1 0
H176 H   1 0.53915 0.32583 1.23383 1 0
H177 H   1 0.54616 0.23733 1.12602 1 0
H178 H   1 0.47642 0.2342 0.54932 1 0
H179 H   1 0.47039 0.32368 0.62332 1 0
H180 H   1 0.43964 0.5335 0.98035 1 0
H181 H   1 0.3936 0.54593 1.01217 1 0
H182 H   1 0.38865 0.4078 1.57238 1 0
H183 H   1 0.43404 0.39605 1.54711 1 0
H184 H   1 0.50894 0.64887 1.06707 1 0
H185 H   1 0.50228 0.73769 1.16441 1 0
H186 H   1 0.57178 0.7409 1.74685 1 0
H187 H   1 0.57748 0.65122 1.68246 1 0
H188 H   1 0.51718 0.81677 1.40303 1 0
H189 H   1 0.54624 0.81825 1.64438 1 0
H190 H   1 0.50241 0.15706 0.63989 1 0
H191 H   1 0.53167 0.15862 0.87636 1 0
H192 H   1 1.11141 0.98436 1.22051 1 0
H193 H   1 1.04492 1.10878 1.43292 1 0
H194 H   1 1.0012 1.11077 1.4315 1 0
H195 H   1 1.00275 0.86757 1.01514 1 0
H196 H   1 1.04644 0.86564 1.01554 1 0
H197 H   1 0.93625 0.99189 1.22587 1 0
H198 H   1 0.92246 0.92168 0.92005 1 0
H199 H   1 0.90105 0.84282 0.92673 1 0
H200 H   1 0.96264 0.77609 1.51693 1 0
H201 H   1 0.98282 0.85509 1.53335 1 0
H202 H   1 0.78535 0.58443 0.99051 1 0
H203 H   1 0.73972 0.59308 0.93968 1 0
H204 H   1 0.73294 0.43792 1.17211 1 0
H205 H   1 0.77924 0.42883 1.22303 1 0
H206 H   1 0.83145 0.37072 1.47252 1 0
H207 H   1 0.84897 0.28648 1.52084 1 0
H208 H   1 0.91976 0.33353 1.10341 1 0
H209 H   1 0.90212 0.41928 1.05786 1 0
H210 H   1 0.90316 0.56703 1.34528 1 0
H211 H   1 0.92155 0.65016 1.32854 1 0
H212 H   1 0.8532 0.70962 0.85428 1 0
H213 H   1 0.83509 0.62857 0.87161 1 0
H214 H   1 0.88303 0.22337 1.47136 1 0
H215 H   1 0.6979 0.56221 0.96579 1 0
H216 H   1 0.88631 0.76699 0.94853 1 0
H217 H   1 0.98115 0.12396 0.91182 1 0
H218 H   1 0.96008 0.2048 0.9189 1 0
H219 H   1 0.89904 0.14523 1.51268 1 0
