# Supplementary material for: Sub-stoichiometric 2D covalent organic frameworks from tri- and tetratopic linkers
Source: Nat Commun. 2019 Jun 19;10:2689. doi: 10.1038/s41467-019-10574-6 (PMC6584614; doi:10.1038/s41467-019-10574-6)
Supplement: Supplementary file 4 — Supplementary Data 2 [file 41467_2019_10574_MOESM4_ESM.cif]

data_
_chemical_name_mineral ??
_cell_length_a 52.72 (3)
_cell_length_b 24.12 (3)
_cell_length_c 3.82 (6)
_cell_angle_alpha 90
_cell_angle_beta 90
_cell_angle_gamma 88.39(3)
_cell_volume 4848.14(6)
_symmetry_space_group_name_H-M P1
loop_
	_symmetry_equiv_pos_as_xyz
	 'x, y, z '
loop_
_atom_site_label
_atom_site_type_symbol
_atom_site_symmetry_multiplicity
_atom_site_fract_x
_atom_site_fract_y
_atom_site_fract_z
_atom_site_occupancy
_atom_site_B_iso_or_equiv
C1 C   1 0.09851 0.89321 1.22197 1 0
C2 C   1 0.09252 0.84045 1.44132 1 0
C3 C   1 0.10795 0.7949 1.46497 1 0
C4 C   1 0.13025 0.80099 1.28296 1 0
C5 C   1 0.137 0.85394 1.07524 1 0
C6 C   1 0.12129 0.89941 1.0463 1 0
C7 C   1 0.19097 0.49677 1.2168 1 0
C8 C   1 0.2001 0.44477 1.22398 1 0
C9 C   1 0.22649 0.43345 1.2826 1 0
C10 C   1 0.24348 0.47266 1.34028 1 0
C11 C   1 0.23398 0.52424 1.33264 1 0
C12 C   1 0.20771 0.53694 1.2685 1 0
C13 C   1 0.19776 0.59209 1.25353 1 0
C14 C   1 0.18212 0.40228 1.17356 1 0
C15 C   1 0.27118 0.45946 1.40924 1 0
C16 C   1 0.28021 0.40856 1.65026 1 0
C17 C   1 0.30629 0.39601 1.70731 1 0
C18 C   1 0.32336 0.43441 1.52047 1 0
N19 N   1 0.3143 0.48375 1.28908 1 0
C20 C   1 0.28898 0.49712 1.23163 1 0
C21 C   1 0.21148 0.63958 1.1004 1 0
C22 C   1 0.20163 0.69121 1.07911 1 0
C23 C   1 0.17787 0.69542 1.20942 1 0
N24 N   1 0.16483 0.64912 1.35777 1 0
C25 C   1 0.17404 0.59843 1.38312 1 0
C26 C   1 0.15929 0.41698 0.94701 1 0
C27 C   1 0.14251 0.3768 0.90702 1 0
C28 C   1 0.14853 0.32158 1.09377 1 0
N29 N   1 0.17062 0.3078 1.31279 1 0
C30 C   1 0.18727 0.34617 1.35701 1 0
C31 C   1 0.16669 0.74929 1.18107 1 0
C32 C   1 0.35082 0.42099 1.56716 1 0
C33 C   1 0.13111 0.27867 1.05499 1 0
N34 N   1 0.14454 0.75216 1.3027 1 0
C35 C   1 0.09403 0.08569 1.24589 1 0
C36 C   1 0.11731 0.08199 1.45844 1 0
C37 C   1 0.13115 0.12891 1.44482 1 0
C38 C   1 0.12212 0.18064 1.22031 1 0
C39 C   1 0.09906 0.18462 1.00149 1 0
C40 C   1 0.08542 0.13755 1.01124 1 0
N41 N   1 0.137 0.22741 1.2258 1 0
C42 C   1 0.47454 0.42704 1.3202 1 0
C43 C   1 0.49256 0.46917 1.27695 1 0
C44 C   1 0.51753 0.46021 1.1882 1 0
C45 C   1 0.52485 0.40823 1.16334 1 0
C46 C   1 0.50769 0.36434 1.24942 1 0
C47 C   1 0.48271 0.37515 1.31573 1 0
C48 C   1 0.48659 0.51946 1.33022 1 0
C49 C   1 0.50389 0.56155 1.26839 1 0
C50 C   1 0.52792 0.55543 1.14852 1 0
C51 C   1 0.53525 0.50341 1.12404 1 0
C52 C   1 0.56024 0.49438 1.03668 1 0
C53 C   1 0.56623 0.44409 0.98389 1 0
C54 C   1 0.5489 0.4021 1.04394 1 0
C55 C   1 0.54513 0.59928 1.06287 1 0
C56 C   1 0.57013 0.58834 0.99851 1 0
C57 C   1 0.57829 0.5364 0.9949 1 0
C58 C   1 0.51522 0.30628 1.28942 1 0
C59 C   1 0.44686 0.43568 1.35547 1 0
C60 C   1 0.60601 0.52755 0.96441 1 0
C61 C   1 0.53764 0.65741 1.02201 1 0
C62 C   1 0.61961 0.48172 1.20643 1 0
C63 C   1 0.64594 0.47602 1.19956 1 0
C64 C   1 0.65949 0.51655 0.95908 1 0
C65 C   1 0.646 0.56246 0.71411 1 0
C66 C   1 0.61959 0.56772 0.71763 1 0
C67 C   1 0.53815 0.28251 1.48917 1 0
C68 C   1 0.54472 0.22768 1.53822 1 0
C69 C   1 0.52807 0.19493 1.40063 1 0
C70 C   1 0.50488 0.21765 1.21088 1 0
C71 C   1 0.49853 0.27279 1.15496 1 0
C72 C   1 0.4331 0.48167 1.11779 1 0
C73 C   1 0.4069 0.48776 1.13525 1 0
C74 C   1 0.39362 0.44749 1.38215 1 0
C75 C   1 0.40724 0.40113 1.61956 1 0
C76 C   1 0.43351 0.39544 1.60525 1 0
C77 C   1 0.51475 0.68123 0.8212 1 0
C78 C   1 0.50829 0.7362 0.76956 1 0
C79 C   1 0.52495 0.76897 0.90691 1 0
C80 C   1 0.54807 0.74615 1.09854 1 0
C81 C   1 0.55435 0.69093 1.15609 1 0
N82 N   1 0.3665 0.45526 1.37709 1 0
N83 N   1 0.51839 0.82529 0.85236 1 0
N84 N   1 0.53471 0.1387 1.45334 1 0
C85 C   1 1.07984 1.03514 1.24733 1 0
C86 C   1 1.05296 1.03205 1.25229 1 0
C87 C   1 1.04046 0.98605 1.19548 1 0
C88 C   1 1.05495 0.94178 1.1556 1 0
C89 C   1 1.08197 0.94205 1.19715 1 0
C90 C   1 1.09379 0.98938 1.23114 1 0
C91 C   1 1.03828 1.07284 1.32365 1 0
C92 C   1 1.01188 1.07096 1.30929 1 0
C93 C   1 0.99888 1.0285 1.21871 1 0
C94 C   1 1.01336 0.98427 1.17846 1 0
C95 C   1 1.00087 0.93819 1.12231 1 0
C96 C   1 1.01556 0.89735 1.05189 1 0
C97 C   1 1.04196 0.89928 1.06583 1 0
C98 C   1 0.97185 1.02819 1.17772 1 0
C99 C   1 0.96004 0.98079 1.14384 1 0
C100 C   1 0.97399 0.93507 1.12749 1 0
C101 C   1 0.9598 0.8844 1.13094 1 0
C102 C   1 0.93646 0.88787 0.91993 1 0
C103 C   1 0.92256 0.84084 0.93777 1 0
C104 C   1 0.93155 0.78926 1.16579 1 0
C105 C   1 0.95471 0.78558 1.38214 1 0
C106 C   1 0.96842 0.83273 1.36779 1 0
C107 C   1 0.86268 0.47149 1.2129 1 0
C108 C   1 0.85335 0.52347 1.2029 1 0
C109 C   1 0.82696 0.53452 1.14005 1 0
C110 C   1 0.81016 0.49513 1.08054 1 0
C111 C   1 0.81989 0.44361 1.09023 1 0
C112 C   1 0.84617 0.43116 1.15832 1 0
C113 C   1 0.85638 0.37629 1.1704 1 0
C114 C   1 0.87116 0.56646 1.25019 1 0
C115 C   1 0.78246 0.50827 1.00273 1 0
C116 C   1 0.77359 0.55921 0.75993 1 0
C117 C   1 0.74748 0.57131 0.69036 1 0
C118 C   1 0.73023 0.53242 0.86648 1 0
N119 N   1 0.73913 0.48321 1.10079 1 0
C120 C   1 0.76448 0.4703 1.17086 1 0
C121 C   1 0.84264 0.32858 1.31645 1 0
C122 C   1 0.85259 0.27725 1.33245 1 0
C123 C   1 0.8764 0.27358 1.20222 1 0
N124 N   1 0.88949 0.32006 1.06113 1 0
C125 C   1 0.88023 0.37048 1.04249 1 0
C126 C   1 0.89393 0.55244 1.47846 1 0
C127 C   1 0.91068 0.59303 1.51231 1 0
C128 C   1 0.90472 0.64799 1.31695 1 0
N129 N   1 0.88263 0.66113 1.09727 1 0
C130 C   1 0.86597 0.62238 1.05987 1 0
C131 C   1 0.88753 0.21997 1.22209 1 0
C132 C   1 0.70268 0.54502 0.8051 1 0
C133 C   1 0.92222 0.69125 1.34757 1 0
N134 N   1 0.91653 0.74233 1.16766 1 0
N135 N   1 0.68677 0.50968 0.97953 1 0
C136 C   1 0.95529 0.07686 1.1559 1 0
C137 C   1 0.96127 0.12987 0.94033 1 0
C138 C   1 0.94594 0.17529 0.92339 1 0
C139 C   1 0.92368 0.16879 1.10683 1 0
C140 C   1 0.91686 0.1156 1.30842 1 0
C141 C   1 0.93252 0.07029 1.33197 1 0
N142 N   1 0.90951 0.21745 1.09555 1 0
H143 H   1 0.07589 0.83429 1.59619 1 0
H144 H   1 0.1026 0.75454 1.62888 1 0
H145 H   1 0.15381 0.86067 0.92498 1 0
H146 H   1 0.12684 0.93936 0.88051 1 0
H147 H   1 0.26709 0.37873 1.79623 1 0
H148 H   1 0.31307 0.3566 1.89376 1 0
H149 H   1 0.28272 0.53657 1.04102 1 0
H150 H   1 0.22951 0.63703 0.98803 1 0
H151 H   1 0.21225 0.72754 0.95691 1 0
H152 H   1 0.16285 0.56324 1.50718 1 0
H153 H   1 0.15448 0.45936 0.79526 1 0
H154 H   1 0.1251 0.38866 0.72936 1 0
H155 H   1 0.20417 0.33269 1.54284 1 0
H156 H   1 0.17704 0.78575 1.0556 1 0
H157 H   1 0.35734 0.38158 1.75383 1 0
H158 H   1 0.11346 0.29092 0.88546 1 0
H159 H   1 0.12483 0.04283 1.63749 1 0
H160 H   1 0.14891 0.12507 1.6137 1 0
H161 H   1 0.09156 0.22334 0.81682 1 0
H162 H   1 0.0682 0.14177 0.83164 1 0
H163 H   1 0.46927 0.34231 1.36549 1 0
H164 H   1 0.46865 0.5266 1.42801 1 0
H165 H   1 0.49832 0.59858 1.32376 1 0
H166 H   1 0.58424 0.43684 0.8885 1 0
H167 H   1 0.55451 0.36508 0.98866 1 0
H168 H   1 0.5836 0.62113 0.94938 1 0
H169 H   1 0.61004 0.45082 1.4082 1 0
H170 H   1 0.65598 0.44062 1.39166 1 0
H171 H   1 0.65544 0.5944 0.51814 1 0
H172 H   1 0.60979 0.60357 0.528 1 0
H173 H   1 0.55089 0.30609 1.61239 1 0
H174 H   1 0.56258 0.21047 1.6895 1 0
H175 H   1 0.49181 0.19279 1.10308 1 0
H176 H   1 0.48055 0.28917 1.00525 1 0
H177 H   1 0.44247 0.51249 0.91263 1 0
H178 H   1 0.39672 0.52343 0.94804 1 0
H179 H   1 0.39803 0.36918 1.8185 1 0
H180 H   1 0.44336 0.35928 1.7903 1 0
H181 H   1 0.502 0.65762 0.69859 1 0
H182 H   1 0.49051 0.7535 0.61626 1 0
H183 H   1 0.56114 0.77101 1.20647 1 0
H184 H   1 0.5723 0.67452 1.30676 1 0
H185 H   1 0.50124 0.84275 0.70814 1 0
H186 H   1 0.5306 0.8499 0.95677 1 0
H187 H   1 0.52252 0.11411 1.34829 1 0
H188 H   1 0.55191 0.12132 1.59635 1 0
H189 H   1 1.11437 0.99065 1.24591 1 0
H190 H   1 1.04702 1.10612 1.40064 1 0
H191 H   1 1.00187 1.10269 1.3792 1 0
H192 H   1 1.00683 0.86393 0.97665 1 0
H193 H   1 1.05199 0.86744 0.99754 1 0
H194 H   1 0.93947 0.97942 1.12949 1 0
H195 H   1 0.92891 0.92694 0.73987 1 0
H196 H   1 0.90475 0.84454 0.77032 1 0
H197 H   1 0.96223 0.74705 1.56871 1 0
H198 H   1 0.98566 0.82873 1.54666 1 0
H199 H   1 0.78682 0.58936 0.62106 1 0
H200 H   1 0.74082 0.61067 0.50183 1 0
H201 H   1 0.77055 0.43089 1.3635 1 0
H202 H   1 0.82451 0.33069 1.42682 1 0
H203 H   1 0.84196 0.24075 1.45006 1 0
H204 H   1 0.89143 0.40585 0.92339 1 0
H205 H   1 0.89874 0.51028 1.6356 1 0
H206 H   1 0.92807 0.58166 1.69109 1 0
H207 H   1 0.84907 0.63533 0.87343 1 0
H208 H   1 0.87718 0.1834 1.34503 1 0
H209 H   1 0.69623 0.58469 0.62121 1 0
H210 H   1 0.93978 0.67932 1.51985 1 0
H211 H   1 0.97784 0.13632 0.78418 1 0
H212 H   1 0.95134 0.21585 0.76358 1 0
H213 H   1 0.90003 0.10848 1.45801 1 0
H214 H   1 0.92695 0.03015 1.49447 1 0
H215 H   1 0.17071 0.50607 1.17107 1 0
H216 H   1 0.23402 0.39444 1.27553 1 0
H217 H   1 0.24706 0.55399 1.38602 1 0
H218 H   1 0.88294 0.46246 1.2604 1 0
H219 H   1 0.81929 0.57358 1.14331 1 0
H220 H   1 0.807 0.41386 1.03294 1 0
