# Supplementary material for: Sub-stoichiometric 2D covalent organic frameworks from tri- and tetratopic linkers
Source: Nat Commun. 2019 Jun 19;10:2689. doi: 10.1038/s41467-019-10574-6 (PMC6584614; doi:10.1038/s41467-019-10574-6)
Supplement: Supplementary file 5 — Supplementary Data 3 [file 41467_2019_10574_MOESM5_ESM.cif]

data_
_chemical_name_mineral ??
_cell_length_a 46.26(4)
_cell_length_b 23.87(2)
_cell_length_c 3.80(2)
_cell_angle_alpha 90
_cell_angle_beta 90
_cell_angle_gamma 90.25(7)
_cell_volume 4200(30)
_symmetry_space_group_name_H-M P1
loop_
	_symmetry_equiv_pos_as_xyz
	 'x, y, z '
loop_
_atom_site_label
_atom_site_type_symbol
_atom_site_symmetry_multiplicity
_atom_site_fract_x
_atom_site_fract_y
_atom_site_fract_z
_atom_site_occupancy
_atom_site_B_iso_or_equiv
C1 C   1 0.10602 0.88284 1.27083 1 0
C2 C   1 0.09713 0.82932 1.50739 1 0
C3 C   1 0.11364 0.78186 1.54373 1 0
C4 C   1 0.14019 0.78679 1.36243 1 0
C5 C   1 0.14987 0.84023 1.13776 1 0
C6 C   1 0.13297 0.88753 1.09292 1 0
N7 N   1 0.21538 0.48747 1.2666 1 0
C8 C   1 0.22682 0.43968 1.2507 1 0
N9 N   1 0.25632 0.43283 1.26832 1 0
C10 C   1 0.27434 0.4734 1.29713 1 0
N11 N   1 0.26255 0.52111 1.31067 1 0
C12 C   1 0.23307 0.52829 1.29823 1 0
C13 C   1 0.22029 0.58015 1.31609 1 0
C14 C   1 0.20735 0.39589 1.2092 1 0
C15 C   1 0.30648 0.46593 1.30786 1 0
C16 C   1 0.3188 0.41335 1.36396 1 0
C17 C   1 0.3491 0.40638 1.36987 1 0
C18 C   1 0.36767 0.45189 1.31483 1 0
C19 C   1 0.35546 0.50448 1.25952 1 0
C20 C   1 0.32517 0.51136 1.25808 1 0
C21 C   1 0.23805 0.62614 1.28792 1 0
C22 C   1 0.22577 0.67556 1.29428 1 0
C23 C   1 0.19561 0.67979 1.333 1 0
C24 C   1 0.17787 0.63361 1.36701 1 0
C25 C   1 0.19009 0.58434 1.35842 1 0
C26 C   1 0.17728 0.40674 1.12222 1 0
C27 C   1 0.15887 0.36539 1.08404 1 0
C28 C   1 0.17009 0.31242 1.13253 1 0
C29 C   1 0.20015 0.30151 1.21757 1 0
C30 C   1 0.2186 0.34293 1.25387 1 0
C31 C   1 0.18296 0.73298 1.32541 1 0
C32 C   1 0.39956 0.4437 1.316 1 0
C33 C   1 0.15007 0.26906 1.0994 1 0
N34 N   1 0.15546 0.73668 1.38859 1 0
C35 C   1 0.10673 0.07893 1.22085 1 0
C36 C   1 0.13372 0.07206 1.42796 1 0
C37 C   1 0.15099 0.11803 1.40353 1 0
C38 C   1 0.14155 0.17204 1.17889 1 0
C39 C   1 0.11512 0.17937 0.96076 1 0
C40 C   1 0.09829 0.13318 0.97554 1 0
N41 N   1 0.15924 0.21805 1.18413 1 0
C42 C   1 0.50973 0.48346 1.16346 1 0
C43 C   1 0.54222 0.48377 1.15452 1 0
C44 C   1 0.55802 0.43451 1.20504 1 0
C45 C   1 0.58855 0.43474 1.20097 1 0
C46 C   1 0.60402 0.48401 1.14523 1 0
C47 C   1 0.5883 0.5337 1.08816 1 0
C48 C   1 0.55778 0.53336 1.09587 1 0
C49 C   1 0.49304 0.52983 0.92517 1 0
C50 C   1 0.46257 0.52992 0.93901 1 0
C51 C   1 0.44807 0.48357 1.1854 1 0
C52 C   1 0.4646 0.43711 1.42578 1 0
C53 C   1 0.4951 0.43714 1.41447 1 0
N54 N   1 0.41679 0.48626 1.19495 1 0
C55 C   1 1.0887 1.02919 1.23952 1 0
C56 C   1 1.05769 1.02892 1.24439 1 0
C57 C   1 1.04202 0.98339 1.20505 1 0
C58 C   1 1.05738 0.93664 1.1857 1 0
C59 C   1 1.08836 0.93398 1.22931 1 0
C60 C   1 1.10328 0.98103 1.24305 1 0
C61 C   1 1.04186 1.07192 1.29992 1 0
C62 C   1 1.01152 1.07318 1.27965 1 0
C63 C   1 0.99546 1.03136 1.20449 1 0
C64 C   1 1.01083 0.98461 1.18512 1 0
C65 C   1 0.99516 0.93908 1.14572 1 0
C66 C   1 1.01098 0.89608 1.09014 1 0
C67 C   1 1.04132 0.89486 1.11022 1 0
C68 C   1 0.96447 1.03398 1.16123 1 0
C69 C   1 0.94957 0.98691 1.14739 1 0
C70 C   1 0.96415 0.93876 1.15093 1 0
C71 C   1 0.94613 0.88892 1.17087 1 0
C72 C   1 0.91913 0.89559 0.9647 1 0
C73 C   1 0.90187 0.8495 0.99142 1 0
C74 C   1 0.91135 0.79556 1.21747 1 0
C75 C   1 0.93781 0.78844 1.43448 1 0
C76 C   1 0.95461 0.83477 1.41724 1 0
N77 N   1 0.83758 0.47959 1.13989 1 0
C78 C   1 0.82619 0.52692 1.1637 1 0
N79 N   1 0.79669 0.5332 1.15711 1 0
C80 C   1 0.77861 0.4926 1.13011 1 0
N81 N   1 0.79036 0.44537 1.10806 1 0
C82 C   1 0.81983 0.43869 1.11065 1 0
C83 C   1 0.83255 0.38716 1.08671 1 0
C84 C   1 0.84571 0.57088 1.20154 1 0
C85 C   1 0.74647 0.49955 1.13001 1 0
C86 C   1 0.73432 0.54934 1.13785 1 0
C87 C   1 0.70407 0.55576 1.14259 1 0
C88 C   1 0.68529 0.5127 1.139 1 0
C89 C   1 0.6973 0.46295 1.12926 1 0
C90 C   1 0.72759 0.45647 1.12471 1 0
C91 C   1 0.81483 0.34103 1.11708 1 0
C92 C   1 0.82708 0.2918 1.10737 1 0
C93 C   1 0.85718 0.28789 1.06263 1 0
C94 C   1 0.87487 0.33425 1.02539 1 0
C95 C   1 0.86267 0.38334 1.03764 1 0
C96 C   1 0.8759 0.56066 1.277 1 0
C97 C   1 0.89431 0.60221 1.31218 1 0
C98 C   1 0.88298 0.6548 1.2708 1 0
C99 C   1 0.85279 0.66507 1.19742 1 0
C100 C   1 0.83434 0.62343 1.16459 1 0
C101 C   1 0.86983 0.23478 1.06849 1 0
C102 C   1 0.65344 0.52058 1.14715 1 0
C103 C   1 0.903 0.69848 1.2981 1 0
N104 N   1 0.89367 0.74934 1.21594 1 0
N105 N   1 0.6354 0.48169 1.14072 1 0
C106 C   1 0.94679 0.08506 1.1203 1 0
C107 C   1 0.95567 0.1386 0.8841 1 0
C108 C   1 0.93915 0.18602 0.84842 1 0
C109 C   1 0.9126 0.18104 1.02982 1 0
C110 C   1 0.90293 0.12758 1.25408 1 0
C111 C   1 0.91983 0.08031 1.29817 1 0
N112 N   1 0.89732 0.23112 1.00442 1 0
H113 H   1 0.07737 0.82397 1.66514 1 0
H114 H   1 0.1059 0.74101 1.71835 1 0
H115 H   1 0.16978 0.8457 0.9828 1 0
H116 H   1 0.14085 0.92772 0.91156 1 0
H117 H   1 0.30504 0.37745 1.40407 1 0
H118 H   1 0.35803 0.36542 1.41363 1 0
H119 H   1 0.36929 0.54031 1.21838 1 0
H120 H   1 0.31639 0.55243 1.21359 1 0
H121 H   1 0.26139 0.62431 1.25508 1 0
H122 H   1 0.23985 0.71065 1.26744 1 0
H123 H   1 0.15451 0.63567 1.3969 1 0
H124 H   1 0.17581 0.54955 1.38405 1 0
H125 H   1 0.16791 0.44721 1.08304 1 0
H126 H   1 0.13576 0.37471 1.01837 1 0
H127 H   1 0.20943 0.26103 1.25571 1 0
H128 H   1 0.24164 0.33319 1.32071 1 0
H129 H   1 0.19707 0.76879 1.26655 1 0
H130 H   1 0.40818 0.40153 1.40451 1 0
H131 H   1 0.12724 0.28009 1.02335 1 0
H132 H   1 0.14143 0.0312 1.6141 1 0
H133 H   1 0.17141 0.11167 1.57082 1 0
H134 H   1 0.10779 0.22031 0.77051 1 0
H135 H   1 0.07871 0.14006 0.79256 1 0
H136 H   1 0.54683 0.39575 1.24429 1 0
H137 H   1 0.60025 0.3963 1.24075 1 0
H138 H   1 0.59917 0.573 1.03487 1 0
H139 H   1 0.54639 0.57192 1.06096 1 0
H140 H   1 0.50343 0.56582 0.72347 1 0
H141 H   1 0.45014 0.56605 0.75343 1 0
H142 H   1 0.45422 0.4015 1.63084 1 0
H143 H   1 0.50726 0.40147 1.60997 1 0
H144 H   1 1.1269 0.98018 1.2562 1 0
H145 H   1 1.05267 1.10443 1.37158 1 0
H146 H   1 1.00088 1.10666 1.33601 1 0
H147 H   1 1.00018 0.86351 1.01908 1 0
H148 H   1 1.05197 0.86138 1.05418 1 0
H149 H   1 0.92595 0.98778 1.1342 1 0
H150 H   1 0.91134 0.93638 0.77806 1 0
H151 H   1 0.88142 0.85574 0.82523 1 0
H152 H   1 0.94519 0.74754 1.62546 1 0
H153 H   1 0.97422 0.8281 1.59896 1 0
H154 H   1 0.74818 0.58336 1.14303 1 0
H155 H   1 0.69533 0.59441 1.15131 1 0
H156 H   1 0.68333 0.42905 1.12467 1 0
H157 H   1 0.73618 0.41767 1.11715 1 0
H158 H   1 0.79154 0.34257 1.15466 1 0
H159 H   1 0.81304 0.25657 1.13679 1 0
H160 H   1 0.89818 0.33244 0.99113 1 0
H161 H   1 0.87692 0.41822 1.01044 1 0
H162 H   1 0.88538 0.52055 1.30881 1 0
H163 H   1 0.9175 0.59334 1.36853 1 0
H164 H   1 0.84338 0.7052 1.16622 1 0
H165 H   1 0.81118 0.63264 1.10739 1 0
H166 H   1 0.85574 0.19895 1.12764 1 0
H167 H   1 0.64561 0.55916 1.16586 1 0
H168 H   1 0.92597 0.688 1.36613 1 0
H169 H   1 0.97542 0.14402 0.72607 1 0
H170 H   1 0.94686 0.22689 0.67393 1 0
H171 H   1 0.88302 0.12209 1.40908 1 0
H172 H   1 0.91193 0.04009 1.47894 1 0
