# Supplementary material for: Sub-stoichiometric 2D covalent organic frameworks from tri- and tetratopic linkers
Source: Nat Commun. 2019 Jun 19;10:2689. doi: 10.1038/s41467-019-10574-6 (PMC6584614; doi:10.1038/s41467-019-10574-6)
Supplement: Supplementary file 6 — Supplementary Data 4 [file 41467_2019_10574_MOESM6_ESM.cif]

data_
_chemical_name_mineral ??
_cell_length_a 45.84(5)
_cell_length_b 24.352(18)
_cell_length_c 3.74(3)
_cell_angle_alpha 90
_cell_angle_beta 90
_cell_angle_gamma 90.98(14)
_cell_volume 4170(40)
_symmetry_space_group_name_H-M P1
loop_
	_symmetry_equiv_pos_as_xyz
	 'x, y, z '
loop_
_atom_site_label
_atom_site_type_symbol
_atom_site_symmetry_multiplicity
_atom_site_fract_x
_atom_site_fract_y
_atom_site_fract_z
_atom_site_occupancy
_atom_site_B_iso_or_equiv
C1 C   1 0.10907 0.89425 1.26416 1 0
C2 C   1 0.10149 0.84124 1.48237 1 0
C3 C   1 0.11917 0.7963 1.51463 1 0
C4 C   1 0.14544 0.80328 1.34363 1 0
C5 C   1 0.15383 0.8565 1.13707 1 0
C6 C   1 0.13582 0.90128 1.0989 1 0
C7 C   1 0.21639 0.50245 1.31852 1 0
C8 C   1 0.22697 0.45178 1.31605 1 0
C9 C   1 0.25757 0.44328 1.35791 1 0
C10 C   1 0.27733 0.48393 1.40871 1 0
C11 C   1 0.2663 0.53407 1.41254 1 0
C12 C   1 0.2358 0.54417 1.36331 1 0
C13 C   1 0.22423 0.59849 1.34981 1 0
C14 C   1 0.20615 0.40798 1.26692 1 0
C15 C   1 0.30954 0.47411 1.45127 1 0
C16 C   1 0.32146 0.42366 1.6781 1 0
C17 C   1 0.3517 0.41425 1.7071 1 0
C18 C   1 0.37001 0.45551 1.50742 1 0
N19 N   1 0.35813 0.50436 1.29061 1 0
C20 C   1 0.32875 0.5146 1.25973 1 0
C21 C   1 0.24003 0.64701 1.19732 1 0
C22 C   1 0.22846 0.69782 1.17173 1 0
C23 C   1 0.20086 0.70029 1.29676 1 0
N24 N   1 0.18588 0.65311 1.4459 1 0
C25 C   1 0.19671 0.60315 1.47566 1 0
C26 C   1 0.17887 0.42102 1.05006 1 0
C27 C   1 0.15956 0.37957 1.00923 1 0
C28 C   1 0.16754 0.32478 1.18332 1 0
N29 N   1 0.19393 0.31261 1.39309 1 0
C30 C   1 0.21307 0.3522 1.43949 1 0
C31 C   1 0.18782 0.75337 1.26256 1 0
C32 C   1 0.4018 0.44581 1.5266 1 0
C33 C   1 0.14751 0.28063 1.14131 1 0
N34 N   1 0.16191 0.75509 1.37305 1 0
C35 C   1 0.10549 0.08684 1.27535 1 0
C36 C   1 0.13254 0.08364 1.49617 1 0
C37 C   1 0.14887 0.13092 1.48868 1 0
C38 C   1 0.1386 0.18251 1.26402 1 0
C39 C   1 0.11203 0.18594 1.03341 1 0
C40 C   1 0.09599 0.13857 1.03571 1 0
N41 N   1 0.15579 0.22985 1.28004 1 0
C42 C   1 0.51114 0.47971 1.25634 1 0
C43 C   1 0.54342 0.47928 1.22413 1 0
C44 C   1 0.55787 0.43027 1.25556 1 0
C45 C   1 0.58815 0.42978 1.22552 1 0
C46 C   1 0.60448 0.47845 1.15075 1 0
C47 C   1 0.59023 0.52775 1.11952 1 0
C48 C   1 0.56004 0.52809 1.15538 1 0
C49 C   1 0.49365 0.52461 1.03759 1 0
C50 C   1 0.46334 0.5248 1.06626 1 0
C51 C   1 0.44969 0.48018 1.30921 1 0
C52 C   1 0.46702 0.43485 1.52695 1 0
C53 C   1 0.49736 0.43467 1.49955 1 0
N54 N   1 0.41845 0.48323 1.32667 1 0
C55 C   1 1.08853 1.03597 1.27253 1 0
C56 C   1 1.05734 1.03251 1.26187 1 0
C57 C   1 1.04253 0.98619 1.2005 1 0
C58 C   1 1.059 0.94193 1.17308 1 0
C59 C   1 1.09025 0.94263 1.23022 1 0
C60 C   1 1.10428 0.99032 1.2673 1 0
C61 C   1 1.04054 1.07322 1.32197 1 0
C62 C   1 1.00995 1.07122 1.28847 1 0
C63 C   1 0.99465 1.02847 1.19268 1 0
C64 C   1 1.01111 0.98417 1.16582 1 0
C65 C   1 0.9963 0.93788 1.10423 1 0
C66 C   1 1.01312 0.89711 1.0448 1 0
C67 C   1 1.04371 0.8991 1.07795 1 0
C68 C   1 0.96339 1.02789 1.13448 1 0
C69 C   1 0.94933 0.98025 1.09701 1 0
C70 C   1 0.96509 0.93452 1.09264 1 0
C71 C   1 0.94809 0.88371 1.08916 1 0
C72 C   1 0.92101 0.88704 0.86828 1 0
C73 C   1 0.90453 0.83987 0.8768 1 0
C74 C   1 0.91477 0.7882 1.10148 1 0
C75 C   1 0.94139 0.78465 1.33131 1 0
C76 C   1 0.95754 0.83195 1.32891 1 0
C77 C   1 0.83716 0.4682 1.04833 1 0
C78 C   1 0.82652 0.51847 1.05766 1 0
C79 C   1 0.79589 0.52619 1.02824 1 0
C80 C   1 0.77615 0.4852 0.98228 1 0
C81 C   1 0.78727 0.43565 0.96863 1 0
C82 C   1 0.8178 0.42619 1.00752 1 0
C83 C   1 0.82941 0.37202 1.01798 1 0
C84 C   1 0.84733 0.56247 1.10349 1 0
C85 C   1 0.74389 0.49361 0.96034 1 0
C86 C   1 0.73101 0.54426 0.75398 1 0
C87 C   1 0.70073 0.55199 0.74407 1 0
C88 C   1 0.68336 0.50885 0.94178 1 0
N89 N   1 0.69616 0.45991 1.13874 1 0
C90 C   1 0.72555 0.45131 1.15151 1 0
C91 C   1 0.81381 0.32335 1.17325 1 0
C92 C   1 0.82536 0.27267 1.1962 1 0
C93 C   1 0.85282 0.2704 1.06737 1 0
N94 N   1 0.86767 0.31768 0.91638 1 0
C95 C   1 0.8568 0.36757 0.88805 1 0
C96 C   1 0.87485 0.5497 1.31447 1 0
C97 C   1 0.89415 0.59125 1.35296 1 0
C98 C   1 0.88589 0.64596 1.1824 1 0
N99 N   1 0.85923 0.65792 0.97925 1 0
C100 C   1 0.8401 0.61816 0.93532 1 0
C101 C   1 0.86589 0.21733 1.10136 1 0
C102 C   1 0.65159 0.51649 0.94347 1 0
C103 C   1 0.90598 0.6902 1.21966 1 0
N104 N   1 0.89746 0.74089 1.08718 1 0
N105 N   1 0.6355 0.47587 1.12003 1 0
C106 C   1 0.94459 0.07633 1.09995 1 0
C107 C   1 0.95228 0.12938 0.88338 1 0
C108 C   1 0.93466 0.17438 0.85124 1 0
C109 C   1 0.90828 0.16744 1.01982 1 0
C110 C   1 0.89976 0.11423 1.22404 1 0
C111 C   1 0.91774 0.06938 1.26315 1 0
N112 N   1 0.89177 0.21563 0.98996 1 0
H113 H   1 0.08193 0.8344 1.63017 1 0
H114 H   1 0.11252 0.75574 1.67773 1 0
H115 H   1 0.17363 0.86409 0.99438 1 0
H116 H   1 0.14272 0.9414 0.93383 1 0
H117 H   1 0.30744 0.3917 1.83525 1 0
H118 H   1 0.36069 0.37516 1.88333 1 0
H119 H   1 0.32034 0.55378 1.0783 1 0
H120 H   1 0.2609 0.64599 1.08677 1 0
H121 H   1 0.24069 0.7349 1.04944 1 0
H122 H   1 0.18382 0.56728 1.60097 1 0
H123 H   1 0.17252 0.4631 0.90563 1 0
H124 H   1 0.13874 0.39012 0.83926 1 0
H125 H   1 0.23336 0.33982 1.61769 1 0
H126 H   1 0.20004 0.79034 1.14126 1 0
H127 H   1 0.41068 0.40697 1.70536 1 0
H128 H   1 0.12578 0.29145 0.99853 1 0
H129 H   1 0.14101 0.04468 1.67879 1 0
H130 H   1 0.16937 0.12752 1.66557 1 0
H131 H   1 0.10387 0.22453 0.84248 1 0
H132 H   1 0.07628 0.14249 0.84516 1 0
H133 H   1 0.54588 0.39203 1.30321 1 0
H134 H   1 0.59887 0.39138 1.25476 1 0
H135 H   1 0.6024 0.56576 1.0774 1 0
H136 H   1 0.54992 0.56642 1.13987 1 0
H137 H   1 0.50323 0.55929 0.83881 1 0
H138 H   1 0.45035 0.55978 0.8949 1 0
H139 H   1 0.45771 0.39977 1.72342 1 0
H140 H   1 0.51018 0.40038 1.68382 1 0
H141 H   1 1.12809 0.99201 1.29248 1 0
H142 H   1 1.0508 1.10657 1.40498 1 0
H143 H   1 0.99853 1.10306 1.34894 1 0
H144 H   1 1.00285 0.86374 0.96234 1 0
H145 H   1 1.05516 0.86716 1.01846 1 0
H146 H   1 0.9255 0.97873 1.07051 1 0
H147 H   1 0.91258 0.92604 0.68541 1 0
H148 H   1 0.88396 0.84343 0.70057 1 0
H149 H   1 0.94957 0.74596 1.52102 1 0
H150 H   1 0.97731 0.82789 1.51894 1 0
H151 H   1 0.7443 0.57764 0.59827 1 0
H152 H   1 0.691 0.59123 0.58449 1 0
H153 H   1 0.73464 0.41186 1.31746 1 0
H154 H   1 0.79313 0.32409 1.28901 1 0
H155 H   1 0.81328 0.23551 1.32076 1 0
H156 H   1 0.86958 0.40353 0.76118 1 0
H157 H   1 0.88136 0.50771 1.45664 1 0
H158 H   1 0.91519 0.58078 1.51811 1 0
H159 H   1 0.81954 0.63031 0.76322 1 0
H160 H   1 0.85372 0.18038 1.22488 1 0
H161 H   1 0.64183 0.55601 0.79065 1 0
H162 H   1 0.92798 0.67949 1.35321 1 0
H163 H   1 0.97195 0.13626 0.73765 1 0
H164 H   1 0.94146 0.21495 0.69043 1 0
H165 H   1 0.8798 0.10674 1.36302 1 0
H166 H   1 0.91075 0.02926 1.42712 1 0
H167 H   1 0.19291 0.50956 1.28281 1 0
H168 H   1 0.26619 0.40558 1.3392 1 0
H169 H   1 0.28159 0.56479 1.46135 1 0
H170 H   1 0.86065 0.46164 1.07611 1 0
H171 H   1 0.78729 0.56343 1.05469 1 0
H172 H   1 0.77199 0.40471 0.92274 1 0
