# Supplementary material for: Sub-stoichiometric 2D covalent organic frameworks from tri- and tetratopic linkers
Source: Nat Commun. 2019 Jun 19;10:2689. doi: 10.1038/s41467-019-10574-6 (PMC6584614; doi:10.1038/s41467-019-10574-6)
Supplement: Supplementary file 7 — Supplementary Data 5 [file 41467_2019_10574_MOESM7_ESM.cif]

data_
_chemical_name_mineral ?Structure?
_cell_length_a 53.02(8)
_cell_length_b 23.55(12)
_cell_length_c 3.79(9)
_cell_angle_alpha 90
_cell_angle_beta 90
_cell_angle_gamma 92.11(19)
_cell_volume 4740(120)
_symmetry_space_group_name_H-M P1
loop_
	_symmetry_equiv_pos_as_xyz
	 'x, y, z '
loop_
_atom_site_label
_atom_site_type_symbol
_atom_site_symmetry_multiplicity
_atom_site_fract_x
_atom_site_fract_y
_atom_site_fract_z
_atom_site_occupancy
_atom_site_B_iso_or_equiv
C1 C   1 0.09495 0.85722 1.23666 1 0
C2 C   1 0.08627 0.81505 1.41281 1 0
C3 C   1 0.0989 0.76842 1.41113 1 0
C4 C   1 0.12166 0.76107 1.24706 1 0
C5 C   1 0.13138 0.80346 1.08451 1 0
C6 C   1 0.11829 0.85028 1.07915 1 0
C7 C   1 0.18899 0.44817 1.22163 1 0
C8 C   1 0.20127 0.40039 1.23511 1 0
C9 C   1 0.22728 0.39955 1.22336 1 0
C10 C   1 0.24109 0.44324 1.2067 1 0
C11 C   1 0.22784 0.48941 1.20143 1 0
C12 C   1 0.20184 0.49348 1.2023 1 0
C13 C   1 0.18875 0.54535 1.17702 1 0
C14 C   1 0.18752 0.35104 1.26119 1 0
C15 C   1 0.26927 0.44049 1.18755 1 0
C16 C   1 0.28198 0.39952 1.03407 1 0
C17 C   1 0.30767 0.39696 1.01375 1 0
C18 C   1 0.32167 0.43549 1.14609 1 0
N19 N   1 0.30929 0.47513 1.29419 1 0
C20 C   1 0.2842 0.47854 1.31722 1 0
C21 C   1 0.20018 0.58555 1.01442 1 0
C22 C   1 0.1891 0.63344 0.99944 1 0
C23 C   1 0.16589 0.64326 1.14415 1 0
N24 N   1 0.15462 0.60415 1.29689 1 0
C25 C   1 0.16511 0.55679 1.31511 1 0
C26 C   1 0.16365 0.34478 1.12797 1 0
C27 C   1 0.15202 0.29826 1.14626 1 0
C28 C   1 0.16406 0.25661 1.30079 1 0
N29 N   1 0.18683 0.26381 1.43154 1 0
C30 C   1 0.19845 0.30804 1.41744 1 0
C31 C   1 0.15472 0.69612 1.12062 1 0
C32 C   1 0.34948 0.43179 1.11706 1 0
C33 C   1 0.15348 0.20478 1.33502 1 0
N34 N   1 0.13364 0.71107 1.25635 1 0
C35 C   1 0.09419 0.04995 1.25427 1 0
C36 C   1 0.11772 0.05442 1.40505 1 0
C37 C   1 0.13058 0.09975 1.39308 1 0
C38 C   1 0.12044 0.14309 1.22979 1 0
C39 C   1 0.09744 0.13821 1.0737 1 0
C40 C   1 0.085 0.09309 1.07964 1 0
N41 N   1 0.13217 0.19169 1.2118 1 0
C42 C   1 0.4712 0.48685 1.16559 1 0
C43 C   1 0.49218 0.45466 1.23448 1 0
C44 C   1 0.51657 0.47302 1.2221 1 0
C45 C   1 0.52006 0.52365 1.14388 1 0
C46 C   1 0.49937 0.55545 1.06603 1 0
C47 C   1 0.47598 0.53565 1.06711 1 0
C48 C   1 0.48974 0.40467 1.31354 1 0
C49 C   1 0.51004 0.37314 1.36665 1 0
C50 C   1 0.5341 0.39027 1.3759 1 0
C51 C   1 0.53759 0.44091 1.29786 1 0
C52 C   1 0.56198 0.45925 1.28533 1 0
C53 C   1 0.56443 0.50924 1.20594 1 0
C54 C   1 0.54412 0.54077 1.15271 1 0
C55 C   1 0.55479 0.35847 1.45386 1 0
C56 C   1 0.57818 0.37828 1.45304 1 0
C57 C   1 0.58296 0.42706 1.35429 1 0
C58 C   1 0.50049 0.61031 0.99798 1 0
C59 C   1 0.44391 0.47516 1.20822 1 0
C60 C   1 0.61025 0.43873 1.31129 1 0
C61 C   1 0.55367 0.30359 1.52115 1 0
C62 C   1 0.62605 0.40324 1.14584 1 0
C63 C   1 0.65157 0.40766 1.13714 1 0
C64 C   1 0.66311 0.44796 1.29015 1 0
C65 C   1 0.64764 0.48457 1.45234 1 0
C66 C   1 0.62178 0.47969 1.46588 1 0
C67 C   1 0.51852 0.6307 0.78551 1 0
C68 C   1 0.51978 0.6819 0.74051 1 0
C69 C   1 0.50202 0.71401 0.88553 1 0
C70 C   1 0.48299 0.69407 1.08098 1 0
C71 C   1 0.48249 0.64305 1.14093 1 0
C72 C   1 0.4281 0.51061 1.37368 1 0
C73 C   1 0.40258 0.50617 1.38204 1 0
C74 C   1 0.39106 0.46586 1.22868 1 0
C75 C   1 0.40655 0.42929 1.06654 1 0
C76 C   1 0.43241 0.43419 1.05332 1 0
C77 C   1 0.53561 0.28311 1.73286 1 0
C78 C   1 0.53427 0.23189 1.7753 1 0
C79 C   1 0.55214 0.19977 1.6271 1 0
C80 C   1 0.57112 0.21985 1.4362 1 0
C81 C   1 0.57168 0.2709 1.37795 1 0
N82 N   1 0.36421 0.46505 1.2413 1 0
N83 N   1 0.55175 0.14698 1.66923 1 0
N84 N   1 0.50365 0.76625 0.82447 1 0
C85 C   1 1.07961 1.00114 1.26789 1 0
C86 C   1 1.05335 1.00088 1.29627 1 0
C87 C   1 1.04039 0.95622 1.25351 1 0
C88 C   1 1.05371 0.91032 1.20577 1 0
C89 C   1 1.07999 0.90752 1.2268 1 0
C90 C   1 1.09212 0.95369 1.2457 1 0
C91 C   1 1.03944 1.04389 1.3813 1 0
C92 C   1 1.01406 1.04502 1.38726 1 0
C93 C   1 1.00047 1.00333 1.30606 1 0
C94 C   1 1.0138 0.95744 1.25837 1 0
C95 C   1 1.00084 0.91277 1.21573 1 0
C96 C   1 1.01475 0.86977 1.13069 1 0
C97 C   1 1.04013 0.86864 1.12453 1 0
C98 C   1 0.9742 1.00613 1.28508 1 0
C99 C   1 0.96207 0.95997 1.26636 1 0
C100 C   1 0.97458 0.91251 1.24427 1 0
C101 C   1 0.96 0.8637 1.25819 1 0
C102 C   1 0.93646 0.85922 1.10771 1 0
C103 C   1 0.9236 0.81389 1.11998 1 0
C104 C   1 0.93375 0.77056 1.28327 1 0
C105 C   1 0.95676 0.77544 1.43903 1 0
C106 C   1 0.9692 0.82057 1.43282 1 0
C107 C   1 0.86519 0.4655 1.29316 1 0
C108 C   1 0.85291 0.51327 1.27998 1 0
C109 C   1 0.8269 0.51412 1.29228 1 0
C110 C   1 0.81309 0.47044 1.30933 1 0
C111 C   1 0.82633 0.42426 1.3143 1 0
C112 C   1 0.85234 0.42019 1.31273 1 0
C113 C   1 0.86543 0.36831 1.33751 1 0
C114 C   1 0.86666 0.56263 1.2536 1 0
C115 C   1 0.78491 0.4732 1.32908 1 0
C116 C   1 0.77221 0.51424 1.48208 1 0
C117 C   1 0.74653 0.51683 1.50271 1 0
C118 C   1 0.73251 0.47828 1.37118 1 0
N119 N   1 0.74488 0.43858 1.22358 1 0
C120 C   1 0.76996 0.43513 1.20028 1 0
C121 C   1 0.85402 0.32809 1.50019 1 0
C122 C   1 0.86511 0.28021 1.51476 1 0
C123 C   1 0.8883 0.2704 1.36956 1 0
N124 N   1 0.89956 0.30953 1.21672 1 0
C125 C   1 0.88906 0.35689 1.19887 1 0
C126 C   1 0.89054 0.56888 1.38634 1 0
C127 C   1 0.90216 0.6154 1.36782 1 0
C128 C   1 0.89011 0.65706 1.21351 1 0
N129 N   1 0.86733 0.64985 1.08323 1 0
C130 C   1 0.85571 0.60562 1.09756 1 0
C131 C   1 0.89949 0.21754 1.39271 1 0
C132 C   1 0.70471 0.48204 1.4005 1 0
C133 C   1 0.90069 0.70888 1.17911 1 0
N134 N   1 0.92202 0.72196 1.30155 1 0
N135 N   1 0.68996 0.44875 1.27714 1 0
C136 C   1 0.95923 0.05643 1.27528 1 0
C137 C   1 0.96791 0.09861 1.0991 1 0
C138 C   1 0.95528 0.14525 1.101 1 0
C139 C   1 0.93252 0.15259 1.26533 1 0
C140 C   1 0.9228 0.11019 1.42778 1 0
C141 C   1 0.9359 0.06337 1.43291 1 0
N142 N   1 0.92055 0.2026 1.25639 1 0
H143 H   1 0.0694 0.81775 1.55603 1 0
H144 H   1 0.09088 0.73765 1.54584 1 0
H145 H   1 0.14886 0.80073 0.95467 1 0
H146 H   1 0.12629 0.88078 0.94153 1 0
H147 H   1 0.27212 0.36954 0.91967 1 0
H148 H   1 0.31654 0.36499 0.89079 1 0
H149 H   1 0.27592 0.51076 1.4437 1 0
H150 H   1 0.21771 0.5802 0.88881 1 0
H151 H   1 0.1987 0.66276 0.87092 1 0
H152 H   1 0.1552 0.5282 1.44564 1 0
H153 H   1 0.15406 0.37554 1.001 1 0
H154 H   1 0.13396 0.29499 1.03788 1 0
H155 H   1 0.21623 0.30959 1.53669 1 0
H156 H   1 0.16534 0.72282 0.98167 1 0
H157 H   1 0.35723 0.39946 0.98495 1 0
H158 H   1 0.16478 0.17734 1.4708 1 0
H159 H   1 0.12611 0.02311 1.54177 1 0
H160 H   1 0.14822 0.10065 1.51761 1 0
H161 H   1 0.08905 0.16978 0.93938 1 0
H162 H   1 0.06789 0.09234 0.94315 1 0
H163 H   1 0.46066 0.55964 0.99276 1 0
H164 H   1 0.47203 0.3888 1.32862 1 0
H165 H   1 0.50609 0.33466 1.39221 1 0
H166 H   1 0.58214 0.5251 1.19077 1 0
H167 H   1 0.54808 0.57924 1.1268 1 0
H168 H   1 0.5935 0.3543 1.52752 1 0
H169 H   1 0.61863 0.3708 1.0252 1 0
H170 H   1 0.66254 0.37884 1.00936 1 0
H171 H   1 0.65536 0.51621 1.57915 1 0
H172 H   1 0.61103 0.50694 1.61233 1 0
H173 H   1 0.53157 0.60727 0.64862 1 0
H174 H   1 0.53418 0.6965 0.58088 1 0
H175 H   1 0.46893 0.7179 1.1969 1 0
H176 H   1 0.46829 0.62947 1.30887 1 0
H177 H   1 0.43551 0.54305 1.49463 1 0
H178 H   1 0.3916 0.53497 1.50981 1 0
H179 H   1 0.39885 0.39765 0.93947 1 0
H180 H   1 0.44317 0.40697 0.9069 1 0
H181 H   1 0.52259 0.30651 1.87058 1 0
H182 H   1 0.51977 0.21764 1.93445 1 0
H183 H   1 0.58508 0.19567 1.32106 1 0
H184 H   1 0.58592 0.28453 1.21096 1 0
H185 H   1 1.11178 0.95266 1.24313 1 0
H186 H   1 1.04789 1.07776 1.45229 1 0
H187 H   1 1.00535 1.07962 1.46397 1 0
H188 H   1 1.00629 0.83589 1.05985 1 0
H189 H   1 1.04883 0.83404 1.04775 1 0
H190 H   1 0.94241 0.96099 1.26903 1 0
H191 H   1 0.92806 0.89053 0.97102 1 0
H192 H   1 0.90595 0.81298 0.99567 1 0
H193 H   1 0.96515 0.74388 1.57331 1 0
H194 H   1 0.98631 0.82132 1.56907 1 0
H195 H   1 0.78209 0.54425 1.59581 1 0
H196 H   1 0.73767 0.54886 1.62521 1 0
H197 H   1 0.77823 0.40286 1.07421 1 0
H198 H   1 0.83651 0.33343 1.6262 1 0
H199 H   1 0.85553 0.25088 1.6434 1 0
H200 H   1 0.89896 0.38549 1.06821 1 0
H201 H   1 0.90014 0.53813 1.51309 1 0
H202 H   1 0.92024 0.61868 1.47588 1 0
H203 H   1 0.83792 0.60408 0.9787 1 0
H204 H   1 0.88888 0.19084 1.53192 1 0
H205 H   1 0.69697 0.51443 1.53201 1 0
H206 H   1 0.88936 0.73634 1.04391 1 0
H207 H   1 0.98477 0.09591 0.95569 1 0
H208 H   1 0.96329 0.17602 0.96626 1 0
H209 H   1 0.90534 0.11291 1.5577 1 0
H210 H   1 0.9279 0.03287 1.57046 1 0
H211 H   1 0.16933 0.4501 1.22569 1 0
H212 H   1 0.23702 0.36418 1.22695 1 0
H213 H   1 0.23808 0.52276 1.19367 1 0
H214 H   1 0.88485 0.46356 1.28858 1 0
H215 H   1 0.81717 0.5495 1.28884 1 0
H216 H   1 0.8161 0.39091 1.32235 1 0
C217 C   1 0.48783 0.7985 -0.07089 1 0
C218 C   1 0.53404 0.12459 0.80474 1 0
S219 S   1 0.46776 0.83931 0.05998 1 0
S220 S   1 0.51149 0.09623 0.97231 1 0
